# Supplementary material for: PIWIL-2 and piRNAs are regularly expressed in epithelia of the skin and their expression is related to differentiation
Source: Arch Dermatol Res. 2020 Mar 12;312(10):705–14. doi: 10.1007/s00403-020-02052-7 (PMC7548280; doi:10.1007/s00403-020-02052-7)
Supplement: Supplementary file 1 — Supplementary file1 (XLSX 19 kb) [file 403_2020_2052_MOESM1_ESM.xlsx]

## Sheet: Tabelle1
supplementary table 1 - piRNAs with more than 10 counts
					ratio in		average number
					differentiated KC		of counts
	piRNA_DQ581031.1|piRNA|piR-49143				1.7841		20263.2
	piRNA_DQ581032.1|piRNA|piR-49144				1.51883		12019.8
	piRNA_DQ595899.1|piRNA|piR-62011				1.89198		7339.83
	piRNA_DQ595807.1|piRNA|piR-61919				4.60944		4122
	piRNA_DQ581033.1|piRNA|piR-49145				1.29632		1582.17
	piRNA_DQ592931.1|piRNA|piR-33043				1.19653		1160.5
	piRNA_DQ575660.1|piRNA|piR-43772				1.06693		1055.17
	piRNA_DQ587153.1|piRNA|piR-54265				1.946		1054.67
	piRNA_DQ575659.1|piRNA|piR-43771				1.06025		1003
	piRNA_DQ595186.1|piRNA|piR-61298				0.813167		821.667
	piRNA_DQ594453.1|piRNA|piR-60565				1.02192		814.833
	piRNA_DQ572870.1|piRNA|piR-40982				5.23497		570.5
	piRNA_DQ598677.1|piRNA|piR-36743				2.51146		561.833
	piRNA_DQ593538.1|piRNA|piR-33650				4.94118		521.833
	piRNA_DQ570687.1|piRNA|piR-30799				2.27455		516.833
	piRNA_DQ571500.1|piRNA|piR-31612				3.54545		508.333
	piRNA_DQ571419.1|piRNA|piR-31531				5.93447		476.167
	piRNA_DQ597347.1|piRNA|piR-35413				1.31041		436.667
	piRNA_DQ598159.1|piRNA|piR-36225				2.01045		432
	piRNA_DQ592932.1|piRNA|piR-33044				0.831481		329.667
	piRNA_DQ593744.1|piRNA|piR-33856				1.20748		324.5
	piRNA_DQ600139.1|piRNA|piR-38205				0.198606		286.667
	piRNA_DQ594556.1|piRNA|piR-60668				0.208742		267.333
	piRNA_DQ597789.1|piRNA|piR-35855				1.71478		263.333
	piRNA_DQ570956.1|piRNA|piR-31068				1.62921		234
	piRNA_DQ597916.1|piRNA|piR-35982				1.40035		226.833
	piRNA_DQ598252.1|piRNA|piR-36318				2.17259		208.333
	piRNA_DQ597346.1|piRNA|piR-35412				1.10959		205.333
	piRNA_DQ590830.1|piRNA|piR-57942				3.23723		193.5
	piRNA_DQ598676.1|piRNA|piR-36742				2.09167		185.5
	piRNA_DQ598375.1|piRNA|piR-36441				3.92694		179.833
	piRNA_DQ598918.1|piRNA|piR-36984				0.643731		179.167
	piRNA_DQ570000.1|piRNA|piR-30112				1.18534		178.833
	piRNA_DQ570992.1|piRNA|piR-31104				1.02083		177.833
	piRNA_DQ596932.1|piRNA|piR-34998				0.13082		170
	piRNA_DQ587795.1|piRNA|piR-54907				1.26376		164.5
	piRNA_DQ597345.1|piRNA|piR-35411				0.954274		163.833
	piRNA_DQ570849.1|piRNA|piR-30961				0.817829		156.333
	piRNA_DQ571511.1|piRNA|piR-31623				1.37306		152.667
	piRNA_DQ575658.1|piRNA|piR-43770				0.997817		152.5
	piRNA_DQ597218.1|piRNA|piR-35284				1.03464		146.833
	piRNA_DQ570728.1|piRNA|piR-30840				8.66667		145
	piRNA_DQ598175.1|piRNA|piR-36241				2.46964		142.833
	piRNA_DQ570991.1|piRNA|piR-31103				1.03837		141.667
	piRNA_DQ592953.1|piRNA|piR-33065				1.31579		139.333
	piRNA_DQ598273.1|piRNA|piR-36339				0.214912		138.5
	piRNA_DQ597344.1|piRNA|piR-35410				1.11082		133.333
	piRNA_DQ597975.1|piRNA|piR-36041				0.766816		131.333
	piRNA_DQ587269.1|piRNA|piR-54381				1.89434		127.833
	piRNA_DQ597348.1|piRNA|piR-35414				1.21802		127.167
	piRNA_DQ593049.1|piRNA|piR-33161				1.68462		116.333
	piRNA_DQ597110.1|piRNA|piR-35176				0.699229		110.167
	piRNA_DQ598378.1|piRNA|piR-36444				2.60989		109.5
	piRNA_DQ571812.1|piRNA|piR-31924				1.17785		108.167
	piRNA_DQ598274.1|piRNA|piR-36340				0.243615		105.5
	piRNA_DQ593325.1|piRNA|piR-33437				0.733516		105.167
	piRNA_DQ570994.1|piRNA|piR-31106				1.07		103.5
	piRNA_DQ595536.1|piRNA|piR-61648				1.21168		101
	piRNA_DQ590548.1|piRNA|piR-57660				0.905063		100.333
	piRNA_DQ581967.1|piRNA|piR-32079				3.784		99.6667
	piRNA_DQ596670.1|piRNA|piR-34736				1.69159		96
	piRNA_DQ596377.1|piRNA|piR-34443				3.28358		95.6667
	piRNA_DQ596374.1|piRNA|piR-34440				2.7947		95.5
	piRNA_DQ593356.1|piRNA|piR-33468				1.32068		91.6667
	piRNA_DQ596375.1|piRNA|piR-34441				2.88571		90.6667
	piRNA_DQ596376.1|piRNA|piR-34442				2.9058		89.8333
	piRNA_DQ596378.1|piRNA|piR-34444				2.94074		88.6667
	piRNA_DQ582262.1|piRNA|piR-32374				0.700965		88.1667
	piRNA_DQ570698.1|piRNA|piR-30810				4.26263		86.8333
	piRNA_DQ596373.1|piRNA|piR-34439				3.2459		86.3333
	piRNA_DQ571813.1|piRNA|piR-31925				1.0449		83.5
	piRNA_DQ571574.1|piRNA|piR-31686				1.59067		83.3333
	piRNA_DQ595534.1|piRNA|piR-61646				1.19912		82.8333
	piRNA_DQ596993.1|piRNA|piR-35059				3.86458		77.8333
	piRNA_DQ575492.1|piRNA|piR-43604				2.26667		73.5
	piRNA_DQ595535.1|piRNA|piR-61647				1.17241		73.5
	piRNA_DQ592952.1|piRNA|piR-33064				1.43258		72.1667
	piRNA_DQ598646.1|piRNA|piR-36712				5.84127		71.8333
	piRNA_DQ597974.1|piRNA|piR-36040				1.2		71.5
	piRNA_DQ597973.1|piRNA|piR-36039				1.13131		70.3333
	piRNA_DQ595533.1|piRNA|piR-61645				1.23404		70
	piRNA_DQ597163.1|piRNA|piR-35229				0.710084		67.8333
	piRNA_DQ571243.1|piRNA|piR-31355				1.04545		67.5
	piRNA_DQ575661.1|piRNA|piR-43773				0.513308		66.3333
	piRNA_DQ576872.1|piRNA|piR-44984				1.94776		65.8333
	piRNA_DQ593767.1|piRNA|piR-33879				1.16201		64.5
	piRNA_DQ593275.1|piRNA|piR-33387				0.689956		64.5
	piRNA_DQ593574.1|piRNA|piR-33686				4.64706		64
	piRNA_DQ597886.1|piRNA|piR-35952				0.705357		63.6667
	piRNA_DQ590386.1|piRNA|piR-57498				1.0765		63.3333
	piRNA_DQ598650.1|piRNA|piR-36716				1.75182		62.8333
	piRNA_DQ598649.1|piRNA|piR-36715				1.80328		57
	piRNA_DQ598645.1|piRNA|piR-36711				4.38095		56.5
	piRNA_DQ570999.1|piRNA|piR-31111				1.08075		55.8333
	piRNA_DQ597972.1|piRNA|piR-36038				1.12821		55.3333
	piRNA_DQ597403.1|piRNA|piR-35469				0.78022		54
	piRNA_DQ598104.1|piRNA|piR-36170				2.19565		49
	piRNA_DQ570540.1|piRNA|piR-30652				4.55769		48.1667
	piRNA_DQ580928.1|piRNA|piR-49040				0.364929		48
	piRNA_DQ600508.1|piRNA|piR-38574				0.298165		47.1667
	piRNA_DQ588548.1|piRNA|piR-55660				0.611429		47
	piRNA_DQ592942.1|piRNA|piR-33054				0.362319		47
	piRNA_DQ598084.1|piRNA|piR-36150				0.741259		41.5
	piRNA_DQ594126.1|piRNA|piR-60238				5.97143		40.6667
	piRNA_DQ598185.1|piRNA|piR-36251				0.5		40.5
	piRNA_DQ597341.1|piRNA|piR-35407				3.25		39.6667
	piRNA_DQ597402.1|piRNA|piR-35468				1.00847		39.5
	piRNA_DQ599457.1|piRNA|piR-37523				0.640845		38.8333
	piRNA_DQ598183.1|piRNA|piR-36249				0.451613		37.5
	piRNA_DQ571335.1|piRNA|piR-31447				3.53061		37
	piRNA_DQ598648.1|piRNA|piR-36714				1.61176		37
	piRNA_DQ599458.1|piRNA|piR-37524				0.644444		37
	piRNA_DQ599459.1|piRNA|piR-37525				0.793388		36.1667
	piRNA_DQ598182.1|piRNA|piR-36248				0.42		35.5
	piRNA_DQ598181.1|piRNA|piR-36247				0.537879		33.8333
	piRNA_DQ572892.1|piRNA|piR-41004				4.91176		33.5
	piRNA_DQ584049.1|piRNA|piR-51161				1.05102		33.5
	piRNA_DQ571003.1|piRNA|piR-31115				1.18182		32
	piRNA_DQ586430.1|piRNA|piR-53542				2.97917		31.8333
	piRNA_DQ597400.1|piRNA|piR-35466				0.93617		30.3333
	piRNA_DQ570117.1|piRNA|piR-30229				1.19753		29.6667
	piRNA_DQ597401.1|piRNA|piR-35467				1		29.6667
	piRNA_DQ598188.1|piRNA|piR-36254				0.79798		29.6667
	piRNA_DQ598190.1|piRNA|piR-36256				0.745098		29.6667
	piRNA_DQ598619.1|piRNA|piR-36685				0.696078		28.8333
	piRNA_DQ593636.1|piRNA|piR-33748				6.68182		28.1667
	piRNA_DQ582567.1|piRNA|piR-32679				1.01205		27.8333
	piRNA_DQ598176.1|piRNA|piR-36242				0.605769		27.8333
	piRNA_DQ576609.1|piRNA|piR-44721				1.27397		27.6667
	piRNA_DQ598189.1|piRNA|piR-36255				0.952941		27.6667
	piRNA_DQ598177.1|piRNA|piR-36243				0.793478		27.5
	piRNA_DQ598008.1|piRNA|piR-36074				1.07595		27.3333
	piRNA_DQ598192.1|piRNA|piR-36258				0.802198		27.3333
	piRNA_DQ576608.1|piRNA|piR-44720				1.54098		25.8333
	piRNA_DQ595532.1|piRNA|piR-61644				0.802326		25.8333
	piRNA_DQ598178.1|piRNA|piR-36244				0.692308		25.6667
	piRNA_DQ576605.1|piRNA|piR-44717				1.63793		25.5
	piRNA_DQ576607.1|piRNA|piR-44719				1.70909		24.8333
	piRNA_DQ598206.1|piRNA|piR-36272				0.761905		24.6667
	piRNA_DQ598647.1|piRNA|piR-36713				1.58929		24.1667
	piRNA_DQ593909.1|piRNA|piR-34021				1.95833		23.6667
	piRNA_DQ576604.1|piRNA|piR-44716				1.89583		23.1667
	piRNA_DQ576606.1|piRNA|piR-44718				1.39655		23.1667
	piRNA_DQ598191.1|piRNA|piR-36257				0.746835		23
	piRNA_DQ600951.1|piRNA|piR-39017				1.33333		22.1667
	piRNA_DQ576603.1|piRNA|piR-44715				1.44444		22
	piRNA_DQ600952.1|piRNA|piR-39018				0.871429		21.8333
	piRNA_DQ569993.1|piRNA|piR-30105				4.41667		21.6667
	piRNA_DQ588040.1|piRNA|piR-55152				1.33333		21
	piRNA_DQ596292.1|piRNA|piR-34358				0.876923		20.3333
	piRNA_DQ585617.1|piRNA|piR-52729				6.86667		19.6667
	piRNA_DQ588039.1|piRNA|piR-55151				1.57778		19.3333
	piRNA_DQ570206.1|piRNA|piR-30318				8.16667		18.3333
	piRNA_DQ571858.1|piRNA|piR-31970				14.5714		18.1667
	piRNA_DQ571650.1|piRNA|piR-31762				7.30769		18
	piRNA_DQ571031.1|piRNA|piR-31143				1.20408		18
	piRNA_DQ597155.1|piRNA|piR-35221				1.01887		17.8333
	piRNA_DQ582199.1|piRNA|piR-32311				0.775862		17.1667
	piRNA_DQ594465.1|piRNA|piR-60577				1.43902		16.6667
	piRNA_DQ585881.1|piRNA|piR-52993				0.102273		16.1667
	piRNA_DQ581533.1|piRNA|piR-49645				1.63889		15.8333
	piRNA_DQ594464.1|piRNA|piR-60576				1.4359		15.8333
	piRNA_DQ576666.1|piRNA|piR-44778				0.75		15.1667
	piRNA_DQ585879.1|piRNA|piR-52991				0.0581395		15.1667
	piRNA_DQ598428.1|piRNA|piR-36494				2.52		14.6667
	piRNA_DQ575882.1|piRNA|piR-43994				1.37838		14.6667
	piRNA_DQ570344.1|piRNA|piR-30456				1.02326		14.5
	piRNA_DQ593431.1|piRNA|piR-33543				1.23684		14.1667
	piRNA_DQ585880.1|piRNA|piR-52992				0.0493827		14.1667
	piRNA_DQ575881.1|piRNA|piR-43993				1.38235		13.5
	piRNA_DQ576667.1|piRNA|piR-44779				0.557692		13.5
	piRNA_DQ596309.1|piRNA|piR-34375				3.38889		13.1667
	piRNA_DQ595023.1|piRNA|piR-61135				2.8		12.6667
	piRNA_DQ598103.1|piRNA|piR-36169				4.76923		12.5
	piRNA_DQ575884.1|piRNA|piR-43996				1.88462		12.5
	piRNA_DQ571849.1|piRNA|piR-31961				1.27273		12.5
	piRNA_DQ571030.1|piRNA|piR-31142				1.21212		12.1667
	piRNA_DQ597971.1|piRNA|piR-36037				2.27273		12
	piRNA_DQ575883.1|piRNA|piR-43995				1.18182		12
	piRNA_DQ598169.1|piRNA|piR-36235				0.945946		12
	piRNA_DQ575885.1|piRNA|piR-43997				1.36667		11.8333
	piRNA_DQ588038.1|piRNA|piR-55150				0.651163		11.8333
	piRNA_DQ587229.1|piRNA|piR-54341				0.479167		11.8333
	piRNA_DQ593011.1|piRNA|piR-33123				1.91667		11.6667
	piRNA_DQ572618.1|piRNA|piR-40730				0.604651		11.5
	piRNA_DQ590092.1|piRNA|piR-57204				2.09524		10.8333
	piRNA_DQ577259.1|piRNA|piR-45371				5.2		10.3333
	piRNA_DQ571589.1|piRNA|piR-31701				1.65217		10.1667
	piRNA_DQ593575.1|piRNA|piR-33687				5.66667		10
	piRNA_DQ596311.1|piRNA|piR-34377				2		10
