# Supplementary material for: PIWIL-2 and piRNAs are regularly expressed in epithelia of the skin and their expression is related to differentiation
Source: Arch Dermatol Res. 2020 Mar 12;312(10):705–14. doi: 10.1007/s00403-020-02052-7 (PMC7548280; doi:10.1007/s00403-020-02052-7)
Supplement: Supplementary file 2 — Supplementary file2 (XLSX 17 kb) [file 403_2020_2052_MOESM2_ESM.xlsx]

## Sheet: Tabelle1
supplementary table 2 - regulation of piRNAs
					ratio in		average number							homology to			homology to
					differentiated KC		of counts							noncoding RNAs			protein-coding RNAs
	piRNA_DQ571858.1|piRNA|piR-31970				14.5714		18.1667		CAAAGUGAUUGGUACCUCGUUGUCUGAUG					small nucleolar RNA, C/D box 4A			ribosomal protein L23a
	piRNA_DQ570728.1|piRNA|piR-30840				8.66667		145		AGAACGUGUGGAAAACUAAUGACUGAGC					small nucleolar RNA, C/D box 63 ;			heat shock protein family A (Hsp70) member 9
	piRNA_DQ570206.1|piRNA|piR-30318				8.16667		18.3333		AAUGCAGUGUGGAACACAAUGAACUGAAC					small nucleolar RNA, C/D box 98
	piRNA_DQ571650.1|piRNA|piR-31762				7.30769		18		AUGCAGUGUGGAACACAAUGAACUGAAC					small nucleolar RNA, C/D box 98			cell division cycle and apoptosis regulator 1
	piRNA_DQ585617.1|piRNA|piR-52729				6.86667		19.6667		UGCUAUCUGAGAGAUGGUGAUGACAUUA					small nucleolar RNA, C/D box 24 (SNORD24)			cell division cycle and apoptosis regulator 1
	piRNA_DQ593636.1|piRNA|piR-33748				6.68182		28.1667		CUCUACUGAACUGCCAUGAGGAAACUGCC					0
	piRNA_DQ594126.1|piRNA|piR-60238				5.97143		40.6667		UUCACUGAUGAGAGCAUUGUUCUGAGC					Small nucleolar RNA SNORD103/SNORD85			pumilio RNA binding family member 1
	piRNA_DQ571419.1|piRNA|piR-31531				5.93447		476.167		AGUAAGUGAAGAUAAAGUGUGUCUGAGG					small nucleolar RNA, C/D box 38B ; ribosomal protein S8
	piRNA_DQ598646.1|piRNA|piR-36712				5.84127		71.8333		GUUCACUGAUGAGAGCAUUGUUCUGAGCCA					small nucleolar RNA, C/D box 103C (SNORD103C)			pumilio RNA binding family member 1
	piRNA_DQ593575.1|piRNA|piR-33687				5.66667		10		CUCAGUGAUGCAAUCUCUGUGUGGUUCUGAGG					small nucleolar RNA, C/D box 91A (SNORD91A)			TSR1, ribosome maturation factor
	piRNA_DQ572870.1|piRNA|piR-40982				5.23497		570.5		UCACAAAGAUGAGUGGUGAAAAUCUGAUC					small nucleolar RNA, C/D box 17;			ovo like zinc finger 2 ; sorting nexin 5
	piRNA_DQ577259.1|piRNA|piR-45371				5.2		10.3333		UCUACUGAACUGCCAUGAGGAAACUG					0
	piRNA_DQ593538.1|piRNA|piR-33650				4.94118		521.833		CUCACAAAGAUGAGUGGUGAAAAUCUGAUC					small nucleolar RNA, C/D box 17
	piRNA_DQ572892.1|piRNA|piR-41004				4.91176		33.5		UCACAAUGCUGACACUCAAACUGCUGACA					small nucleolar RNA, C/D box 71; adaptor related protein complex 1 gamma 1 subunit
	piRNA_DQ598103.1|piRNA|piR-36169				4.76923		12.5		GGGAGAUGAAGAGGACAGUGACUGAGAGA					small nucleolar RNA, C/D box 62B			proline rich coiled-coil 2B
	piRNA_DQ593574.1|piRNA|piR-33686				4.64706		64		CUCAGUGAUGCAAUCUCUGUGUGGUUCUGAGA					small nucleolar RNA, C/D box 91A (SNORD91A)			TSR1, ribosome maturation factor
	piRNA_DQ595807.1|piRNA|piR-61919				4.60944		4122		UUUCUGUGUGGAAUUUGAAUAUCUGAAA					small nucleolar RNA, C/D box 1B (SNORD1B); small nucleolar RNA host gene 16; small nucleolar RNA, C/D box 1B
	piRNA_DQ570540.1|piRNA|piR-30652				4.55769		48.1667		ACCUGAUGUUACAUUGUAGUGUGCUGAUG					small nucleolar RNA, C/D box 82			nucleolin
	piRNA_DQ569993.1|piRNA|piR-30105				4.41667		21.6667		AAAUGCAGUGUGGAACACAAUGAACUGAAC					small nucleolar RNA, C/D box 98 (SNORD98)			cell division cycle and apoptosis regulator 1
	piRNA_DQ598645.1|piRNA|piR-36711				4.38095		56.5		GUUCACUGAUGAGAGCAUUGUUCUGAGC					Small nucleolar RNA SNORD103/SNORD85			pumilio RNA binding family member 1
	piRNA_DQ570698.1|piRNA|piR-30810				4.26263		86.8333		ACUUGUGAUGUCUUCAAAGGAACCACUGAUG					Homo sapiens small nucleolar RNA, C/D box 42B			ribosomal protein L23a
	piRNA_DQ598375.1|piRNA|piR-36441				3.92694		179.833		GUAGUCGUGGCCGAGUGGUUAAGGCUAUGGA					transfer RNA-Ser (AGA) 2-1 (TRS-AGA2 1 to 6)
	piRNA_DQ596993.1|piRNA|piR-35059				3.86458		77.8333		GCAAUCACUGAUGUCUCCAUGUCUCUGAGCA					small nucleolar RNA, C/D box 110			NOP56 ribonucleoprotein
	piRNA_DQ581967.1|piRNA|piR-32079				3.784		99.6667		CACAAAGAUGAGUGGUGAAAAUCUGAUC					SNORD17-201			ovo like zinc finger 2
	piRNA_DQ571500.1|piRNA|piR-31612				3.54545		508.333		AGUUCGUGAUGGAUUUGCUUUUUUCUGAUU					Small nucleolar RNA SNORD51
	piRNA_DQ571335.1|piRNA|piR-31447				3.53061		37		AGGGGCUGAAUGAAAAUGGCCUUUCUGAAC					0
	piRNA_DQ596309.1|piRNA|piR-34375				3.38889		13.1667		GACCAAUGAUGAGACAGUGUUUAUGAAC					small nucleolar RNA, C/D box 112 (SNORD112); maternally expressed 8, small nucleolar RNA host gene; lincRNA
	piRNA_DQ596377.1|piRNA|piR-34443				3.28358		95.6667		GACGAGGUGGCCGAGUGGUUAAGGCUAUGGAC					transfer RNA-Ser (GCT) 1-1 (TRS-GCT1-1, TRS-GCT2-1)			POM121 transmembrane nucleoporin like 2
	piRNA_DQ597341.1|piRNA|piR-35407				3.25		39.6667		GCCCGGAUGAUCCUCAGUGGUCUGGGGUGC					0
	piRNA_DQ596373.1|piRNA|piR-34439				3.2459		86.3333		GACGAGGUGGCCGAGUGGUUAAGGCAAUGG					transfer RNA-Ser (GCT) 3-1 (TRS-GCT3-1)
	piRNA_DQ590830.1|piRNA|piR-57942				3.23723		193.5		UGUAGUCGUGGCCGAGUGGUUAAGGC					transfer RNA-Ser (AGA) 2-1 (TRS-AGA2 1 to 6)
	piRNA_DQ586430.1|piRNA|piR-53542				2.97917		31.8333		UGGAAAGGAUGAAGAGCUGACUGAUGGAA					0
	piRNA_DQ596378.1|piRNA|piR-34444				2.94074		88.6667		GACGAGGUGGCCGAGUGGUUAAGGCUAUGGAU					0
	piRNA_DQ596376.1|piRNA|piR-34442				2.9058		89.8333		GACGAGGUGGCCGAGUGGUUAAGGCUAUGGA					transfer RNA-Ser (GCT) 5-1 (TRS-GCT5-1)
	piRNA_DQ596375.1|piRNA|piR-34441				2.88571		90.6667		GACGAGGUGGCCGAGUGGUUAAGGCUAUGG								zinc finger BED-type containing 9
	piRNA_DQ595023.1|piRNA|piR-61135				2.8		12.6667		UUGCAAGCAACACUCUGUGGCAGAUGAUC					small nucleolar RNA, H/ACA box 28 (SNORA28)			eukaryotic translation initiation factor 5
	piRNA_DQ596374.1|piRNA|piR-34440				2.7947		95.5		GACGAGGUGGCCGAGUGGUUAAGGCAAUGGA					transfer RNA-Ser (GCT) 5-1 (TRS-GCT5-1)
	piRNA_DQ598378.1|piRNA|piR-36444				2.60989		109.5		GUAUAUGGCAUGUGGGCUAGUUUCAGACAGGU					small nucleolar RNA, H/ACA box 61
	piRNA_DQ598428.1|piRNA|piR-36494				2.52		14.6667		GUCCAUGAUGAUUUCAAGUUAUCCCUGUCUGA					small nucleolar RNA, C/D box 1B (SNORD1B); small nucleolar RNA host gene 16
	piRNA_DQ598677.1|piRNA|piR-36743				2.51146		561.833		GUUUCCGUAGUGUAGUGGUCAUCACGUUCGCC					tRNA-Val
	piRNA_DQ598175.1|piRNA|piR-36241				2.46964		142.833		GGGGGAUUAGCUCAAAUGGUAGAGCGCUCG					transfer RNA-Ala (AGC) 4-1 (TRA-AGC4-1, TRA-AGC8-1, TRA-AGC8-2); lincRNA
	piRNA_DQ570687.1|piRNA|piR-30799				2.27455		516.833		ACUGUGUGCUGAUUGUCACGUUCUGAUU					small nucleolar RNA, C/D box 43
	piRNA_DQ597971.1|piRNA|piR-36037				2.27273		12		GGCCGGUUAGCUCAGUUGGUUAGAGC					transfer RNA-Ile (AAT) 5-1 (TRI-AAT5 1 to 5)
	piRNA_DQ575492.1|piRNA|piR-43604				2.26667		73.5		UCCCGGCUAGCUCAGUCGGUAGAGCAUGA					transfer RNA-Lys (CTT) 2-3 (TRK-CTT2 3 to 5, TRK-CTT3-1)
	piRNA_DQ598104.1|piRNA|piR-36170				2.19565		49		GGGAGAUGAAGAGGACAGUGACUGAGAGAC					small nucleolar RNA, C/D box 62A			proline rich coiled-coil 2B
	piRNA_DQ598252.1|piRNA|piR-36318				2.17259		208.333		GGUAGUGUGGCCGAGCGGUCUAAGGC					transfer RNA-Leu (TAG) 2-1 (TRL-TAG2-1)
	piRNA_DQ590092.1|piRNA|piR-57204				2.09524		10.8333		UGGUGAACGACGGGGAUGUUUACAACCCCAGC								elastin microfibril interfacer 2
	piRNA_DQ598676.1|piRNA|piR-36742				2.09167		185.5		GUUUCCGUAGUGUAGUGGUCAUCACGUUCGC					transfer RNA-Val (AAC) 2-1 (TRV-AAC2-1); transfer RNA-Val (AAC) 4-1 (TRV-AAC4-1)
	piRNA_DQ598159.1|piRNA|piR-36225				2.01045		432		GGGGAUGUAGCUCAGUGGUAGAGCGCAUGCU					tRNA Alanine with anticodon AGC
	piRNA_DQ596311.1|piRNA|piR-34377				2		10		GACCAAUGAUGAGAUUGGAGGGUGUCUGAAU					small nucleolar RNA, C/D box 113-8 (SNORD113-8); maternally expressed 8, small nucleolar RNA host gene
	piRNA_DQ598185.1|piRNA|piR-36251				0.5		40.5		GGGGGUGUAACUCAGUGGUAGAGCAUUUGA					0
	piRNA_DQ587229.1|piRNA|piR-54341				0.479167		11.8333		UGGAUAAGGCGUCUGAUUCCGGAUCAGAA					transfer RNA-Arg (CCG) 1-1 (TRR-CCG1 1 to 3)
	piRNA_DQ598183.1|piRNA|piR-36249				0.451613		37.5		GGGGGUAUAGCUCAGUGGUAGAGCAUUUGA					long intergenic non-protein coding RNA 2435
	piRNA_DQ598182.1|piRNA|piR-36248				0.42		35.5		GGGGGUAUAGCUCAGUGGUAGAGCAUUUG					transfer RNA-Cys (GCA) 1-1 (TRC-GCA1-1, TRC-GCA2 1 to 4)			plexin domain containing 1
	piRNA_DQ580928.1|piRNA|piR-49040				0.364929		48		UGAGGCCCCGUACUCAAGUUCUGGUCAAUGA					0
	piRNA_DQ592942.1|piRNA|piR-33054				0.362319		47		CCCCGUACUCAAGUUCUGGUCAAUGAGAAG					0
	piRNA_DQ600508.1|piRNA|piR-38574				0.298165		47.1667		UACUCAAGUUCUGGUCAAUGAGAAGUAGC					0
	piRNA_DQ598274.1|piRNA|piR-36340				0.243615		105.5		GGUCGCUGGUUCGUUUCCGGCUCGAAGGACC					0
	piRNA_DQ598273.1|piRNA|piR-36339				0.214912		138.5		GGUCGCUGGUUCGAAUCCGGCUCGAAGGACC					Homo sapiens tRNA
	piRNA_DQ594556.1|piRNA|piR-60668				0.208742		267.333		UUCGAUGAAGAGAUGAUGACGAGUCUGACU					small nucleolar RNA, C/D box 15A,
	piRNA_DQ600139.1|piRNA|piR-38205				0.198606		286.667		UACCAGGAGAACAGUGGCCACGAGGGU					long non-coding RNA NONHSAT119061.2;			PMS2 C-terminal like pseudogene
	piRNA_DQ596932.1|piRNA|piR-34998				0.13082		170		GAUUAUGAUGAUGCCUUAACACUGACU					0			FLII, actin remodeling protein
	piRNA_DQ585881.1|piRNA|piR-52993				0.102273		16.1667		UGCUGACCUAAUGAUGAAUGCUGAGUGUUG					0
	piRNA_DQ585879.1|piRNA|piR-52991				0.0581395		15.1667		UGCUGACCUAAUGAUGAAUGCUGAGUGU					0
	piRNA_DQ585880.1|piRNA|piR-52992				0.0493827		14.1667		UGCUGACCUAAUGAUGAAUGCUGAGUGUGU					0
