# Supplementary material for: PIWIL-2 and piRNAs are regularly expressed in epithelia of the skin and their expression is related to differentiation
Source: Arch Dermatol Res. 2020 Mar 12;312(10):705–14. doi: 10.1007/s00403-020-02052-7 (PMC7548280; doi:10.1007/s00403-020-02052-7)
Supplement: Supplementary file 3 — Supplementary file3 (XLSX 20 kb) [file 403_2020_2052_MOESM3_ESM.xlsx]

## Sheet: Tabelle1
supplementary table 2 - piRNAs with strongest expression
					ratio in		average number							homology to			homology to
					differentiated KC		of counts							noncoding RNAs			protein-coding RNAs
	piRNA_DQ581031.1|piRNA|piR-49143				1.7841		20263.2		UGAGGUAGUAGAUUGUAUAGUUGUGGGGUAGU					let-7 miRNA
	piRNA_DQ581032.1|piRNA|piR-49144				1.51883		12019.8		UGAGGUAGUAGGUUGUAUAGUUUUAGGGUC					microRNA let-7a-1; lincRNA
	piRNA_DQ595899.1|piRNA|piR-62011				1.89198		7339.83		UUUGGCAAUGGUAGAACUCACACUGGUGAGGU					microRNA 182
	piRNA_DQ595807.1|piRNA|piR-61919				4.60944		4122		UUUCUGUGUGGAAUUUGAAUAUCUGAAA					small nucleolar RNA, C/D box 1B (SNORD1B); small nucleolar RNA host gene 16; small nucleolar RNA, C/D box 1B
	piRNA_DQ581033.1|piRNA|piR-49145				1.29632		1582.17		UGAGGUAGUAGGUUGUAUGGUUUAGAGUUACA					let-7 miRNA
	piRNA_DQ592931.1|piRNA|piR-33043				1.19653		1160.5		CCCCCCACUGCUAAAUUUGACUGGCUA					0
	piRNA_DQ575660.1|piRNA|piR-43772				1.06693		1055.17		UCCCUGGUGGUCUAGUGGUUAGGAUUCGGCAC								phospholipase C eta 1
	piRNA_DQ587153.1|piRNA|piR-54265				1.946		1054.67		UGGAGGUGAUGAACUGUCUGAGCCUGACC					small nucleolar RNA, C/D box 57	small nucleolar RNA, C/D box 57
	piRNA_DQ575659.1|piRNA|piR-43771				1.06025		1003		UCCCUGGUGGUCUAGUGGUUAGGAUUCGGCA					phospholipase C eta 1			phospholipase C eta 1
	piRNA_DQ595186.1|piRNA|piR-61298				0.813167		821.667		UUGCUGUGAUGACUAUCUUAGGACACCUUUG					small nucleolar RNA, C/D box 58C ;			ribosomal protein L17
	piRNA_DQ594453.1|piRNA|piR-60565				1.02192		814.833		UUCCCUGGUGGUCUAGUGGUUAGGAUUCGGC					transfer RNA-Glu (CTC) 2-1 (TRE-CTC2-1)
	piRNA_DQ572870.1|piRNA|piR-40982				5.23497		570.5		UCACAAAGAUGAGUGGUGAAAAUCUGAUC					small nucleolar RNA, C/D box 17;			ovo like zinc finger 2 ; sorting nexin 5
	piRNA_DQ598677.1|piRNA|piR-36743				2.51146		561.833		GUUUCCGUAGUGUAGUGGUCAUCACGUUCGCC					tRNA-Val
	piRNA_DQ593538.1|piRNA|piR-33650				4.94118		521.833		CUCACAAAGAUGAGUGGUGAAAAUCUGAUC					small nucleolar RNA, C/D box 17
	piRNA_DQ570687.1|piRNA|piR-30799				2.27455		516.833		ACUGUGUGCUGAUUGUCACGUUCUGAUU					small nucleolar RNA, C/D box 43
	piRNA_DQ571500.1|piRNA|piR-31612				3.54545		508.333		AGUUCGUGAUGGAUUUGCUUUUUUCUGAUU					Small nucleolar RNA SNORD51
	piRNA_DQ571419.1|piRNA|piR-31531				5.93447		476.167		AGUAAGUGAAGAUAAAGUGUGUCUGAGG					small nucleolar RNA, C/D box 38B ; ribosomal protein S8
	piRNA_DQ597347.1|piRNA|piR-35413				1.31041		436.667		GCCCGGCUAGCUCAGUCGGUAGAGCAUGAGAC					transfer RNA-Lys (CTT) 2-3 (TRK-CTT2 3 to 5, TRK-CTT3-1)
	piRNA_DQ598159.1|piRNA|piR-36225				2.01045		432		GGGGAUGUAGCUCAGUGGUAGAGCGCAUGCU					tRNA Alanine with anticodon AGC
	piRNA_DQ592932.1|piRNA|piR-33044				0.831481		329.667		CCCCCCACUGCUAAAUUUGACUGGUU								structural maintenance of chromosomes 5
	piRNA_DQ593744.1|piRNA|piR-33856				1.20748		324.5		CUGCAGUGAUGACUUUCUUAGGACACCUUUG					small nucleolar RNA, C/D box 58A (SNORD58A);			ribosomal protein L17
	piRNA_DQ600139.1|piRNA|piR-38205				0.198606		286.667		UACCAGGAGAACAGUGGCCACGAGGGU					long non-coding RNA NONHSAT119061.2;			PMS2 C-terminal like pseudogene
	piRNA_DQ594556.1|piRNA|piR-60668				0.208742		267.333		UUCGAUGAAGAGAUGAUGACGAGUCUGACU					small nucleolar RNA, C/D box 15A,
	piRNA_DQ597789.1|piRNA|piR-35855				1.71478		263.333		GGAGGUGAUGAACUGUCUGAGCCUGACC					small nucleolar RNA, C/D box 57;			NOP56 ribonucleoprotein
	piRNA_DQ570956.1|piRNA|piR-31068				1.62921		234		AGCAUUGGUGGUUCAGUGGUAGAAUUCUCGC					transfer RNA-Gly (GCC) 5-1 (TRG-GCC5-1); Vac14, PIKFYVE complex component
	piRNA_DQ597916.1|piRNA|piR-35982				1.40035		226.833		GGCAUUGGUGGUUCAGUGGUAGAAUUCUCGC					transfer RNA-Gly (GCC) 2-1 (TRG-GCC2 1 to 6)
	piRNA_DQ598252.1|piRNA|piR-36318				2.17259		208.333		GGUAGUGUGGCCGAGCGGUCUAAGGC					transfer RNA-Leu (TAG) 2-1 (TRL-TAG2-1)
	piRNA_DQ597346.1|piRNA|piR-35412				1.10959		205.333		GCCCGGCUAGCUCAGUCGGUAGAGCAUGAGA					transfer RNA-Lys (CTT) 2-3 (TRK-CTT2 3 to 5, TRK-CTT3-1)
	piRNA_DQ590830.1|piRNA|piR-57942				3.23723		193.5		UGUAGUCGUGGCCGAGUGGUUAAGGC					transfer RNA-Ser (AGA) 2-1 (TRS-AGA2 1 to 6)
	piRNA_DQ598676.1|piRNA|piR-36742				2.09167		185.5		GUUUCCGUAGUGUAGUGGUCAUCACGUUCGC					transfer RNA-Val (AAC) 2-1 (TRV-AAC2-1); transfer RNA-Val (AAC) 4-1 (TRV-AAC4-1)
	piRNA_DQ598375.1|piRNA|piR-36441				3.92694		179.833		GUAGUCGUGGCCGAGUGGUUAAGGCUAUGGA					transfer RNA-Ser (AGA) 2-1 (TRS-AGA2 1 to 6)
	piRNA_DQ598918.1|piRNA|piR-36984				0.643731		179.167		UAAAGUGCUGACAGUGCAGAUAGUGGUCCUC					microRNA hsa-miR-106b-5p; microRNA miR-94;			minichromosome maintenance complex component 7
	piRNA_DQ570000.1|piRNA|piR-30112				1.18534		178.833		AAAUGUUAUGAUGAUGGGCGAAAUGUUCAACU					0
	piRNA_DQ570992.1|piRNA|piR-31104				1.02083		177.833		AGCCCGGCUAGCUCAGUCGGUAGAGCAUGAGA					transfer RNA-Lys (CTT) 2-3 (TRK-CTT2 3 to 5, TRK-CTT3-1)
	piRNA_DQ596932.1|piRNA|piR-34998				0.13082		170		GAUUAUGAUGAUGCCUUAACACUGACU					0			FLII, actin remodeling protein
	piRNA_DQ587795.1|piRNA|piR-54907				1.26376		164.5		UGGCCAAGGAUGAGAACUCUAAUCUGAAA					0
	piRNA_DQ597345.1|piRNA|piR-35411				0.954274		163.833		GCCCGGCUAGCUCAGUCGGUAGAGCAUGAG					transfer RNA-Lys (CTT) 2-3 (TRK-CTT2 3 to 5, TRK-CTT3-1); tRNA-Lys
	piRNA_DQ570849.1|piRNA|piR-30961				0.817829		156.333		AGAGUUGCGCAGCGGAAGCGUGCUGGGCCCA					E-tRNA from Homo sapiens (PDB 4V6X, chain BC)
	piRNA_DQ571511.1|piRNA|piR-31623				1.37306		152.667		AUAACUGACGAAGACUACUCCUGUCUGAUU					LRRC75A antisense RNA 1; long non-coding RNA NONHSAT145947.2
	piRNA_DQ575658.1|piRNA|piR-43770				0.997817		152.5		UCCCUGGUGGUCUAGUGGUUAGGAUA					0
	piRNA_DQ597218.1|piRNA|piR-35284				1.03464		146.833		GCAUUGGUGGUUCAGUGGUAGAAUUCUCAC								ATP binding cassette subfamily B member 10
	piRNA_DQ570728.1|piRNA|piR-30840				8.66667		145		AGAACGUGUGGAAAACUAAUGACUGAGC					small nucleolar RNA, C/D box 63 ;			heat shock protein family A (Hsp70) member 9
	piRNA_DQ598175.1|piRNA|piR-36241				2.46964		142.833		GGGGGAUUAGCUCAAAUGGUAGAGCGCUCG					transfer RNA-Ala (AGC) 4-1 (TRA-AGC4-1, TRA-AGC8-1, TRA-AGC8-2); lincRNA
	piRNA_DQ570991.1|piRNA|piR-31103				1.03837		141.667		AGCCCGGCUAGCUCAGUCGGUAGAGCAUGAG					transfer RNA-Lys (CTT) 2-3 (TRK-CTT2 3 to 5, TRK-CTT3-1)
	piRNA_DQ592953.1|piRNA|piR-33065				1.31579		139.333		CCCCUGGUGGUCUAGUGGUUAGGAUUCGGC					0			par-3 family cell polarity regulator beta
	piRNA_DQ598273.1|piRNA|piR-36339				0.214912		138.5		GGUCGCUGGUUCGAAUCCGGCUCGAAGGACC					Homo sapiens tRNA
	piRNA_DQ597344.1|piRNA|piR-35410				1.11082		133.333		GCCCGGCUAGCUCAGUCGGUAGAGCAUGA					transfer RNA-Lys (CTT) 2-3 (TRK-CTT2 3 to 5, TRK-CTT3-1)
	piRNA_DQ597975.1|piRNA|piR-36041				0.766816		131.333		GGCCGUGAUCGUAUAGUGGUUAGUACUCUG					0
	piRNA_DQ587269.1|piRNA|piR-54381				1.89434		127.833		UGGAUAUGAUGACUGAUUACCUGAGA					small nucleolar RNA, C/D box 20 ;			nucleolin
	piRNA_DQ597348.1|piRNA|piR-35414				1.21802		127.167		GCCCGGNUAGCUCAGUCGGUAGAGCAUGAGAC					transfer RNA-Lys (CTT) 2-3 (TRK-CTT2 3 to 5, TRK-CTT3-1)
	piRNA_DQ593049.1|piRNA|piR-33161				1.68462		116.333		CCGGCUAGCUCAGUCGGUAGAGCAUGAGA					tRNA Lysine with anticodon CTT; lincRNA
	piRNA_DQ597110.1|piRNA|piR-35176				0.699229		110.167		GCAGAGUGGCGCAGCGGAAGCGUGCUGGGCCC					transfer RNA-iMet (CAT) 1-1 (TRX-CAT1 1 to 8); E-tRNA from Homo sapiens (PDB 4V6X, chain BC)
	piRNA_DQ598378.1|piRNA|piR-36444				2.60989		109.5		GUAUAUGGCAUGUGGGCUAGUUUCAGACAGGU					small nucleolar RNA, H/ACA box 61
	piRNA_DQ571812.1|piRNA|piR-31924				1.17785		108.167		AUUGGUGGUUCAGUGGUAGAAUUCUCGCC					transfer RNA-Gly (GCC) 2-1 (TRG-GCC2 1 to 6)
	piRNA_DQ598274.1|piRNA|piR-36340				0.243615		105.5		GGUCGCUGGUUCGUUUCCGGCUCGAAGGACC					0
	piRNA_DQ593325.1|piRNA|piR-33437				0.733516		105.167		CGGAAGCGUGCUGGGCCCAUAACCCAGA					transfer RNA-iMet (CAT) 1-1 (TRX-CAT1 1 to 8); E-tRNA from Homo sapiens (PDB 4V6X, chain BC)
	piRNA_DQ570994.1|piRNA|piR-31106				1.07		103.5		AGCCCUGAUGAUGCCCACUCCUGAGC								ATP binding cassette subfamily A member 2
	piRNA_DQ595536.1|piRNA|piR-61648				1.21168		101		UUGGUGGUUCAGUGGUAGAAUUCUCGCCUGCC					transfer RNA-Gly (GCC) 2-1 (TRG-GCC2 1 to 6)
	piRNA_DQ590548.1|piRNA|piR-57660				0.905063		100.333		UGGUUCAGUGGUAGAAUUCUCGCCUCC								collagen like tail subunit of asymmetric acetylcholinesterase
	piRNA_DQ581967.1|piRNA|piR-32079				3.784		99.6667		CACAAAGAUGAGUGGUGAAAAUCUGAUC					SNORD17-201			ovo like zinc finger 2
	piRNA_DQ596670.1|piRNA|piR-34736				1.69159		96		GAGGAAUGAUGACAAGAAAAGGCCGAA					small nucleolar RNA, C/D box 89			ring finger protein 149
	piRNA_DQ596377.1|piRNA|piR-34443				3.28358		95.6667		GACGAGGUGGCCGAGUGGUUAAGGCUAUGGAC					transfer RNA-Ser (GCT) 1-1 (TRS-GCT1-1, TRS-GCT2-1)			POM121 transmembrane nucleoporin like 2
	piRNA_DQ596374.1|piRNA|piR-34440				2.7947		95.5		GACGAGGUGGCCGAGUGGUUAAGGCAAUGGA					transfer RNA-Ser (GCT) 5-1 (TRS-GCT5-1)
	piRNA_DQ593356.1|piRNA|piR-33468				1.32068		91.6667		CGGCUAGCUCAGUCGGUAGAGCAUGAGACU					transfer RNA-Lys (CTT) 2-3 (TRK-CTT2 3 to 5, TRK-CTT3-1)
	piRNA_DQ596375.1|piRNA|piR-34441				2.88571		90.6667		GACGAGGUGGCCGAGUGGUUAAGGCUAUGG								zinc finger BED-type containing 9
	piRNA_DQ596376.1|piRNA|piR-34442				2.9058		89.8333		GACGAGGUGGCCGAGUGGUUAAGGCUAUGGA					transfer RNA-Ser (GCT) 5-1 (TRS-GCT5-1)
	piRNA_DQ596378.1|piRNA|piR-34444				2.94074		88.6667		GACGAGGUGGCCGAGUGGUUAAGGCUAUGGAU					0
	piRNA_DQ582262.1|piRNA|piR-32374				0.700965		88.1667		CAGAGUCGCGCAGCGGAAGCGUGCUGGGCCC					transfer RNA-iMet (CAT) 1-1 (TRX-CAT1 1 to 8); E-tRNA from Homo sapiens (PDB 4V6X, chain BC)
	piRNA_DQ570698.1|piRNA|piR-30810				4.26263		86.8333		ACUUGUGAUGUCUUCAAAGGAACCACUGAUG					small nucleolar RNA, C/D box 42B			ribosomal protein L23a
	piRNA_DQ596373.1|piRNA|piR-34439				3.2459		86.3333		GACGAGGUGGCCGAGUGGUUAAGGCAAUGG					transfer RNA-Ser (GCT) 3-1 (TRS-GCT3-1)
	piRNA_DQ571813.1|piRNA|piR-31925				1.0449		83.5		AUUGGUGGUUCAGUGGUAGAAUUCUCGCCUG					transfer RNA-Gly (GCC) 2-1 (TRG-GCC2 1 to 6)
	piRNA_DQ571574.1|piRNA|piR-31686				1.59067		83.3333		AUCCCCUGGUCGUCUAGUGGUUAGGAUUCGGC					0
	piRNA_DQ595534.1|piRNA|piR-61646				1.19912		82.8333		UUGGUGGUUCAGUGGUAGAAUUCUCGCCUG					transfer RNA-Gly (GCC) 2-1 (TRG-GCC2 1 to 6)
	piRNA_DQ596993.1|piRNA|piR-35059				3.86458		77.8333		GCAAUCACUGAUGUCUCCAUGUCUCUGAGCA					small nucleolar RNA, C/D box 110			NOP56 ribonucleoprotein
	piRNA_DQ575492.1|piRNA|piR-43604				2.26667		73.5		UCCCGGCUAGCUCAGUCGGUAGAGCAUGA					transfer RNA-Lys (CTT) 2-3 (TRK-CTT2 3 to 5, TRK-CTT3-1)
	piRNA_DQ595535.1|piRNA|piR-61647				1.17241		73.5		UUGGUGGUUCAGUGGUAGAAUUCUCGCCUGC					transfer RNA-Gly (GCC) 2-1 (TRG-GCC2 1 to 6)			Vac14, PIKFYVE complex component
	piRNA_DQ592952.1|piRNA|piR-33064				1.43258		72.1667		CCCCUGGUCGUCUAGUGGUUAGGAUUCGGC								par-3 family cell polarity regulator beta
	piRNA_DQ598646.1|piRNA|piR-36712				5.84127		71.8333		GUUCACUGAUGAGAGCAUUGUUCUGAGCCA					small nucleolar RNA, C/D box 103C (SNORD103C)			pumilio RNA binding family member 1
	piRNA_DQ597974.1|piRNA|piR-36040				1.2		71.5		GGCCGUGAUCGUAUAGUGGUUAGUACUC					0
	piRNA_DQ597973.1|piRNA|piR-36039				1.13131		70.3333		GGCCGUGAUCGUAUAGUGGUUAGUACU					0
	piRNA_DQ595533.1|piRNA|piR-61645				1.23404		70		UUGGUGGUUCAGUGGUAGAAUUCUCGCCU					0
	piRNA_DQ597163.1|piRNA|piR-35229				0.710084		67.8333		GCAGUGGCGCAGCGGAAGCGUGCUGGGCC					0
	piRNA_DQ571243.1|piRNA|piR-31355				1.04545		67.5		AGGCCGUGAUCGUAUAGUGGUUAGUACUC					0
	piRNA_DQ575661.1|piRNA|piR-43773				0.513308		66.3333		UCCCUGGUUCGAUCCCGGGUUUCGGCACC					tRNA-Phe; transfer RNA-Phe (GAA) 1-1 (TRF-GAA1 1 to 6)
	piRNA_DQ576872.1|piRNA|piR-44984				1.94776		65.8333		UCGCCGUGAUCGUAUAGUGGUUAGUACUCUG					transfer RNA-His (GTG) 1-1 (TRH-GTG1 1 to 9, TRH-GTG2-1)			Src homology 2 domain containing F
	piRNA_DQ593767.1|piRNA|piR-33879				1.16201		64.5		CUGCGAUGAUGGCAUUUCUUAGGACACCUUUG					small nucleolar RNA, C/D box 58B; ribosomal protein L17
	piRNA_DQ593275.1|piRNA|piR-33387				0.689956		64.5		CGCAGAGUCGCGCAGCGGAAGCGUGCUGGGCC					0
	piRNA_DQ593574.1|piRNA|piR-33686				4.64706		64		CUCAGUGAUGCAAUCUCUGUGUGGUUCUGAGA					small nucleolar RNA, C/D box 91A (SNORD91A)			TSR1, ribosome maturation factor
	piRNA_DQ597886.1|piRNA|piR-35952				0.705357		63.6667		GGCAGAGUGGCGCAGCGGAAGCGUGCUGGGCC					transfer RNA-iMet (CAT) 1-1 (TRX-CAT1 1 to 8); E-tRNA from Homo sapiens (PDB 4V6X, chain BC)
	piRNA_DQ590386.1|piRNA|piR-57498				1.0765		63.3333		UGGUGGUUCAGUGGUAGAAUUCUCGCCUG					transfer RNA-Gly (GCC) 2-1 (TRG-GCC2 1 to 6)
	piRNA_DQ598650.1|piRNA|piR-36716				1.75182		62.8333		GUUCAGUGAUGAGGCCUGGAAUGUGCGCUGGG					small nucleolar RNA, C/D box 83B
	piRNA_DQ598649.1|piRNA|piR-36715				1.80328		57		GUUCAGUGAUGAGGCCUGGAAUGUGCGCUGG					small nucleolar RNA, C/D box 83B			ribosomal protein L3
	piRNA_DQ598645.1|piRNA|piR-36711				4.38095		56.5		GUUCACUGAUGAGAGCAUUGUUCUGAGC					Small nucleolar RNA SNORD103/SNORD85			pumilio RNA binding family member 1
	piRNA_DQ570999.1|piRNA|piR-31111				1.08075		55.8333		AGCCUAUGAUGGUUAGUUAUCCCUGUCUGAAA					small nucleolar RNA, C/D box 1A
	piRNA_DQ597972.1|piRNA|piR-36038				1.12821		55.3333		GGCCGUGAUCGUAUAGUGGUUAGUAC					0
	piRNA_DQ597403.1|piRNA|piR-35469				0.78022		54		GCCUGGGUAGCUCAGUCGGUAGAGCAUCAGAC					transfer RNA-Lys (TTT) 6-1 (TRK-TTT6-1)
	piRNA_DQ598104.1|piRNA|piR-36170				2.19565		49		GGGAGAUGAAGAGGACAGUGACUGAGAGAC					small nucleolar RNA, C/D box 62A			proline rich coiled-coil 2B
	piRNA_DQ570540.1|piRNA|piR-30652				4.55769		48.1667		ACCUGAUGUUACAUUGUAGUGUGCUGAUG					small nucleolar RNA, C/D box 82			nucleolin
	piRNA_DQ580928.1|piRNA|piR-49040				0.364929		48		UGAGGCCCCGUACUCAAGUUCUGGUCAAUGA					0
	piRNA_DQ600508.1|piRNA|piR-38574				0.298165		47.1667		UACUCAAGUUCUGGUCAAUGAGAAGUAGC					0
